# Supplementary material for: Alcohol and HIV-Derived Hepatocyte Apoptotic Bodies Induce Hepatic Stellate Cell Activation
Source: Biology (Basel). 2022 Jul 14;11(7):1059. doi: 10.3390/biology11071059 (PMC9312505; doi:10.3390/biology11071059)
Supplement: Supplementary file 1 [file biology-11-01059-s001.zip]

Archive with 1 entries (1 files):
- biology-1796964-supplementary.pdf
